# Supplementary material for: Characterizing the Status of Energetic Metabolism of Dinoflagellate Resting Cysts under Mock Conditions of Marine Sediments via Physiological and Transcriptional Measurements
Source: Int J Mol Sci. 2022 Nov 30;23(23):15033. doi: 10.3390/ijms232315033 (PMC9739985; doi:10.3390/ijms232315033)
Supplement: Supplementary file 1 [file ijms-23-15033-s001.zip]

Archive with 4 entries (4 files):
- Supplementary Materials S1.pdf
- Supplementary Materials S2.pdf
- Supplementary Materials S3.pdf
- Supplementary Materials S4.pdf
